# Supplementary material for: Alien leaf beetles (Coleoptera, Chrysomelidae) of European Russia and some general tendencies of leaf beetle invasions
Source: PLoS One. 2018 Sep 7;13(9):e0203561. doi: 10.1371/journal.pone.0203561 (PMC6128575; doi:10.1371/journal.pone.0203561)
Supplement: S1 Appendix — (XLSX) [file pone.0203561.s001.xlsx]

## Sheet: Leptomona erythrocephala
Title	Alien leaf beetles (Coleoptera, Chrysomelidae) of European Russia and some general tendencies of leaf beetle invasions
Journal name	PLOS ONE
Authors	A. O. Bieńkowski (e-mail: bienkowski@yandex.ru), M. J. Orlova-Bienkowskaja
Name of the table	Localities of Leptomona erythrocephala mapped in the article.
Country	Locality	Latitude	Longitude	Source of information
Part 1. Records outside the native range.
Russia	Sochi, Adler district, Imereti resort, bank of the pond, sweep-netting, June 3 2017, 1 specimen	43.4	39.97	Original data
Russia	Sochi, Adler district, Imereti resort, ruderal vegetation near Olympic Park railway station, sweep-netting, May 4 2018, 6 specimens	43.41	39.98	Original data
Russia	Sochi, Adler district, Imereti resort, ruderal vegetation near Olympic Park railway station, sweep-netting, May 6 2018, 3 specimens	43.41	39.97	Original data
Russia	Sochi, Adler district, Imereti resort, ruderal vegetation in Aprelskaya Street, sweep-netting, May 6 2018, 1 specimen	43.41	39.98	Original data
Russia	Sochi, Khosta district, Razdolnoe Vill., on the ruderal plant Lotus corniculatus, June 6 2017, about 50 specimens	43.6	39.76	Original data
Part 2. Records in the native range.
Spain	Sierra de Guadarrama	40.85	-3.95	García-Ocejo and Gurrea (1995)
Spain	Barcelona	41.4	2.17	Petitpierre (2007)
Spain	Tarragona	41.12	1.24	Petitpierre (2007)
Spain	Lleida	41.62	0.62	Petitpierre (2007)
Spain	Girona	42.17	2.66	Petitpierre (2007)
Spain	Pirineus Orientals	42.62	2.52	Petitpierre (2007)
Spain	Sierra de Cazorla (Jaén)	37.87	-3.02	Daccordi and Petitpierre (1977)
Spain	Arribes del Duero	41.19	-6.56	Baselga and Novoa (2003)
Spain	Fragas del Eume	43.43	-8.12	Baselga and Novoa (2004)
Spain	Santiago de Compostela	42.88	-8.54	Baselga and Novoa (2006)
Spain	Fragas del Eume Natural Park	43.43	-8.12	Baselga and Novoa (2006)
Spain	Ancares	42.84	-7.02	Baselga and Novoa (2006)
Spain	Sil river	42.7	-6.92	Baselga and Novoa (2006)
Spain	Noguera, Teruel	40.46	-1.59	Petitpierre (1981)
Spain	Bronchales, Teruel	40.51	-1.59	Petitpierre (1981)
Spain	Tragacete	40.35	-1.85	Champion (1902)
Spain	Asturia: Llanero	43.45	-5.86	Petitpierre (2005)
Spain	Trescares	43.32	-4.71	Petitpierre (2005)
Spain	Santiago de Compostella	42.87	-8.56	Heyden and Allard (1870)
Spain	Mallorka—Palma	39.58	2.66	Petitpierre et al. (2017)
Spain	Sierra de La Sagra	37.95	-2.57	Petitpierre and Daccordi (2013)
Spain	Puerto de Santa María	36.6	-6.22	Petitpierre et al. (2011)
Spain	San Roque	36.21	-5.39	Petitpierre et al. (2011)
Spain	Vejer: Río Barbate	36.25	-5.97	Petitpierre et al. (2011)
Spain	Barbate: Laguna de la Janda	36.25	-5.85	Petitpierre et al. (2011)
Spain	Algeciras: Getares	36.14	-5.46	Petitpierre et al. (2011)
Spain	Grazalema: Río Gaduares	36.76	-5.37	Petitpierre et al. (2011)
Spain	Tarifa: Puerto del Cabrito	36.01	-5.6	Petitpierre et al. (2011)
Spain	Chiclana: La Nava	36.42	-6.15	Petitpierre et al. (2011)
Spain	S. Martin de Moncayo	41.84	-1.79	Petitpierre (1997)
Spain	Valencia, Sot de Chera	39.6	-0.88	GBIF (2017a)
Spain	Barcelona, Baix Llobregat, Prat de Llobregat	41.33	2.09	GBIF (2017a)
France	Bois de Païolive	44.4	4.18	Aberlenc (2010)
France	Ardèche	44.77	4.38	Aberlenc (1987)
France	Camargue	43.59	4.56	Schmidt et al. (2005)
France	Provence	43.92	5.65	Staines and Whittington (2003)
France		43.3	-1.62	GBIF (2017a)
Italy	Northern Italy			Biondi et al. (1995)
Italy	Sicily			Biondi et al. (1995)
Portugal	Type locality of Monolepta verticalis Reitter			Reitter (1886)
Algeria				Beenen (2010)
Morocco				Beenen (2010)
Sources of information
Aberlenc HP. (1987) Coléoptères de l'Ardèche. Premier supplément à l'inventaire de J. Balazuc. Bull Mens Soc Linnéenne Lyon. 56(10):320–349.
Aberlenc HP (2010) Liste commentée des insectes du Bois de Païolive (Gard & Ardèche). Version du1er octobre 2010. 54 pp http://www.aberlentomo.fr/ Accessed 13 January 2018
Baselga A, Novoa F (2003) Los Chrysomelidae de los Arribes del Duero, noroeste de la Península Ibérica (Coleoptera). Nouv Rev Entomol (NS) 20(2):117–131
Baselga A, Novoa F (2004) Coleópteros del Parque Natural de las Fragas del Eume (Galicia, noroeste de la Península Ibérica), II: Scarabaeoidea, Buprestoidea, Byrrhoidea, Elateroidea, Bostrichoidea, Lymexyloidea, Cleroidea, Cucujoidea, Tenebrionoidea, Chrysomeloidea y Curculionoidea. Boln Asoc Esp Entomol 28(1–2):121–143
Baselga A, Novoa F (2006) Diversity of Chrysomelidae (Coleoptera) in Galicia, Northwest Spain: estimating the completeness of the regional inventory. Biodivers and Conservation 15:205–230. http://dx.doi.org/10.1007/s10531-004-6904-x
Beenen R (2010) Galerucinae. In Lӧbl, Smetana (ed) Catalogue of Palaearctic Coleoptera. Vol. 6. Apollo Books, Stenstrup, pp 443–491
Biondi B, Daccordi M, Regalin R, Zampetti M (1995) Coleoptera Polyphaga XV (Chrysomelidae, Bruchidae). In: Minelli A, Ruffo S, La Posta S (ed) Checklist delle specie della fauna italiana, 60. Calderini, Bologna
Champion GC (1902) VI. An Entomological Excursion to Central Spain. Ecol Entomol 50(1):115–130
Daccordi M, Petitpierre E (1977) Coleópteros Crisomélidos de la Sierra de Cazorla (Jaén) y descripción de una nueva especie de Clytra Laich (Col. Chrysomelidae). Misc Zool 4(1):225–236
García-Ocejo A, Gurrea P (1995) Los crisomélidos (Coleoptera: Chrysomelidae) de la sierra de Guadarrama (España central). Análisis biogeográfico. Boln Asoc Esp Ent 19(3–4):51–68
GBIF (2017a) Leptomona erythrocephala. Occurrence Download doi: 10.15468/dl.ykri9w Accessed via GBIF.org on 24 Oct 2017
Heyden L, Allard E (1870) Entomologische reise nach dem südlichen Spanien: der Sierra Guadarrama und Sierra Morena. Portugal und den Cantabrischen gebirgen. https://books.google.ru/books?hl=ru&lr=&id=FXBTAAAAcAAJ&oi=fnd&pg=PA1&dq=Monolepta+erythrocephala&ots=xTHUCtIdA8&sig=C1qGmp2Z_XhS33pJkRdQP1a6BGY&redir_esc=y#v=onepage&q=Monolepta%20erythrocephala&f=false Accessed 17 December 2017
Petitpierre E (1981) Chrysomelidae (Col.) de la sierra de Albarracín (Teruel). Boln Asoc Esp Entomol 4:7–18
Petitpierre E (1997) Los Chrysomelidae (Coleoptera) del Moncayo (Aragón). Zapateri, Rev Aragonesa Entomol 7:273–280
Petitpierre E (2005) Listado de Chrysomelidae (Coleoptera) de Asturias y Cantabria. Boln Asoc Esp Ent 29:51–72
Petitpierre E (2007) Catàleg dels coleòpters crisomèlids de Catalunya V. Hispinae i Cassidinae, i llista actualitzada de totes les espècies de la família. Butl Inst Catalana Hist Nat 75:61–83
Petitpierre E, Daccordi M (2013) Chrysomelidae (Coleoptera) de la sierras del Altiplano de Granada (Granada, Andalucía). Zool Baetica 24:53–78
Petitpierre E, Bastazo G, Vela JM (2011) Estudio faunístico de los crisomélidos de la provincia de Cádiz, España (Coleoptera, Chrysomelidae). Zool Baetica 22:137–170
Petitpierre E, Sacarés A, Jurado-Rivera JA (2017) Updated checklist of Balearic leaf beetles (Coleoptera: Chrysomelidae). Zootaxa 4272(2):151–177 https://doi.org/10.11646/zootaxa.4272.2.1
Reitter E (1886) Coleopteren aus Europa und den angrenzenden Ländern mit Bemerkungen über bekannte Arten. Zweiter Thile. Dtsch Entomol Z 30:67–72
Schmidt MH, Lefebvre G, Poulin B, Tscharntke T (2005) Reed cutting affects arthropod communities, potentially reducing food for passerine birds. Biol Conserv 121:157–166 http://dx.doi.org/10.1016/j.biocon.2004.03.032
Staines CL, Whittington AE (2003) Chrysomelidae (Coleoptera) types in the Royal Museum of Scotland Collection. Zootaxa 192(1):1–8

## Sheet: Luperomorpha xanthodera
Title	Alien leaf beetles (Coleoptera, Chrysomelidae) of European Russia and some general tendencies of leaf beetle invasions
Journal name	PLOS ONE
Authors	A. O. Bieńkowski (e-mail: bienkowski@yandex.ru), M. J. Orlova-Bienkowskaja
Name of the table	Localities of Luperomorpha xanthodera outside the native range mapped in the article.
Country	Locality	Latitude	Longitude	Year	Source of information
Great Britain	Preston	53.76	-2.7	2003	Johnson and Booth (2004)
Great Britain	Barton Johnson.Barton Johnson.Barton Johnson.Barton Johnson.	53.83	-2.74	2003	Johnson and Booth (2004)
Great Britain	Deane, Bolton	53.58	-2.43	2003	Johnson and Booth (2004)
Great Britain	Woodford	53.34	-2.16	2003	Johnson and Booth (2004)
Great Britain	Marple	53.4	-2.06	2003	Johnson and Booth (2004)
Great Britain	Glossop	53.44	-1.95	2003	Johnson and Booth (2004)
Great Britain	Birchencliffe, Huddersfield	53.66	-1.83	2003	Johnson and Booth (2004)
Great Britain	Chatsworth	53.23	-1.61	2003	Johnson and Booth (2004)
Great Britain	Gailey	52.69	-2.13	2003	Johnson and Booth (2004)
France	Saint-Malo	48.65	-2.03	2005	Doguet (2008)
France	Saint-Malo, Ille-et-Vilaine	48.65	-2.03	2005	Doguet (2008)
France	Paris	48.86	2.34	2008	Döberl and Sprick (2009)
France	France, Lyon	45.77	4.83	2008	Döberl and Sprick (2009)
France	Rhône-Alpes, Sainte-Foy-lès-Lyon	45.74	4.8	2008	Vincent and Doguet (2011)
France	Strasbourg, Bas-Rhin	48.58	7.75	2009	Vincent and Doguet (2011)
France	Cucuron, Vaucluse	43.77	5.44	2009	Vincent and Doguet (2011)
France	Île de Ré, Le Bois-Plage-en-Ré, Charente-Maritime	46.18	-1.38	2010	Vincent and Doguet (2011)
France	Varennes-lès-Mâcon, Saône-et-Loire	46.27	4.81	2011	Vincent and Doguet (2011)
France	Strasbourg	48.58	7.77	2015	Callot (2017)
Italy	Pescia	43.89	10.69	2006	Conti and Raspi (2007)
Switzerland	Basel	47.56	7.59	2006	Döberl and Sprick (2009)
Germany	Hannover	52.39	9.73	2007	Döberl and Sprick (2009)
Germany	Berlin	52.53	13.41	2008	Döberl and Sprick (2009)
Germany	Bottrop	51.58	6.9	2008	Döberl and Sprick (2009)
Germany	Braunschweig	52.28	10.53	2008	Döberl and Sprick (2009)
Germany	Darmstadt	49.88	8.65	2008	Döberl and Sprick (2009)
Germany	Möglingen	48.88	9.13	2008	Döberl and Sprick (2009)
Germany	Pforzheim	48.89	8.69	2008	Döberl and Sprick (2009)
Germany	Vaihingen	48.94	8.97	2008	Döberl and Sprick (2009)
Germany	Wahlsburg: Lippotdsberg	51.62	9.56	2008	Döberl and Sprick (2009)
Germany	Berlin	52.51	13.39	2010	Heinig and Schöller (2017)
Netherlands	Utrecht	52.09	5.11	2008	Beenen et al. (2009)
Netherlands	Friesland	53.15	5.8	2008	Beenen et al. (2009)
Netherlands	Overijssel	52.52	6.38	2008	Beenen et al. (2009)
Netherlands	Gelderland	52.11	6.07	2008	Beenen et al. (2009)
Netherlands	Flevoland	52.53	5.56	2008	Beenen et al. (2009)
Netherlands	Limburg	51.24	5.94	2008	Beenen et al. (2009)
Hungary	Unknown			2010	Bodor (2011)
Austria	Salzburg-Stadt	47.81	13.02	2011	Geiser and Bernhard (2012)
Poland	Warszawa: Wilanow	52.16	21.11	2012	Kozłowski and Legutowska (2014)
Belgium	Somal, Wallonia	50.32	5.32	2014	Fagot and Libert (2016)
Spain	Garriguella, Girona	42.34	3.06	2016	Viñolas et al. (2016)
Russia	Sochi, Adler district, wastelands and roadside at south-west border of the international airport Sochi (Adler), one female, sweep-netting, May 22 2016	43.43	39.92	2016	Original data
Russia	Sochi, Central district, on rose flowers, numerous beetles, May 23 2016, May 11 2018	43.58	39.75	2016, 2018	Original data
Russia	Sochi, Adler district, Olympic Village, on grasses on the bank of the pond, two males and one female, sweep-netting, June 8 2017	43.41	39.94	2017	Original data
Sources of information
Beenen R, Winkelman J, van Nunen F, Vorst O (2009) Aantekeningen over Chrysomelidae (Coleoptera) in Nederland 9. Entomol Ber 69(1):9–12
Bieńkowski AO, Orlova-Bienkowskaja MJ (2018a) Quick spread of the invasive rose flea beetle Luperomorpha xanthodera (Fairmaire, 1888) in Europe and its first record from Russia (Coleoptera, Chrysomelidae, Galerucinae, Alticini). Spixiana (accepted for publication)
Bodor J (2011) Az ázsiai földibolha (Luperomorpha xanthodera Fairmare) megjelenése Magyarországon. Növényvédelem 47 (3):115–116
Callot H (2017) Les Coléoptères du Jardin Botanique de l'Université de Strasbourg. Plus de 1000 espèces inventoriées! Bull Assoc Philomath. Alsace & Lorraine, 2014-2015(46):111–155
Conti B, Raspi A (2007) Prima segnalazione in Italia di Luperomorpha nigripennis Duvivier (Coleoptera Chrysomelidae). Inf Fitopatol 57(7–8):51–52
Döberl M, Sprick P (2009) Luperomorpha Weise, 1887 in Western Europe (Coleoptera, Chrysomelidae, Alticinae). Entomol Bl Biol Systemati Käfer 105:51–56
Doguet S (2008) Présence en France de Luperomorpha nigripennis Duvivier, 1892 (Col. Chrysomelidae, Alticinae). Le Coléoptériste 11(1):62–63
Fagot J, Libert PN (2016) Entretiens sur les Chrysomelidae de Belgique et des régions limitrophes 6. Luperomorpha xanthodera (Fairmaire, 1888), espèce nouvelle pour la faune belge (Chrysomelidae, Alticinae). Faunistic Entomol 69:81–82
Geiser E, Bernhard M (2012) Der Flohkäfer Luperomorpha xanthodera (Fairmaire, 1888) (Alticinae, Chrysomelidae) Erstnachweis für Österreich in einem Salzburger Garten. Newsl Salzburger Entomol Arbeitsgemeinschaft 3–4:1–3
Heinig U, Schöller M (2017) Rote Liste und Gesamtartenliste der Blattkäfer (Coleoptera: Chrysomelidae und Megalopodidae) von Berlin. Techische Universität Berlin http://dx.doi.org/10.14279/depositonce-5855
Johnson C, Booth RG (2004) Luperomorpha xanthodera (Fairmaire): a new British Flea Beetle (Chrysomelidae) on Garden Centre Roses. The Coleopterist l3(4):81–86
Kozłowski MW, Legutowska H (2014) The invasive flea beetle Luperomorpha xanthodera (Coleoptera: Chrysomelidae: Alticinae), potentially noxious to ornamental plants – first record in Poland. J Plant Prot Res 54(1):106–107 http://dx.doi.org/10.2478/jppr-2014-0017
Vincent R, Doguet S (2011) L’altise Luperomorpha xanthodera (Fairmaire, 1888) poursuit son expansion en France (Coleoptera Chrysomelidae). Bull Mens Soc Linnéenne Lyon 80(9–10):218–220
Viñolas A, Batet JM, Soler J (2016) Noves o interessants localitzacions d'espècies de coleòpters per a la península Ibèrica i les illes Canàries (Coleoptera). Butll Inst Catalana d'Història Nat 80:101–112

## Sheet: Chrysolina americana
Title	Alien leaf beetles (Coleoptera, Chrysomelidae) of European Russia and some general tendencies of leaf beetle invasions
Journal name	PLOS ONE
Authors	A. O. Bieńkowski (e-mail: bienkowski@yandex.ru), M. J. Orlova-Bienkowskaja
Name of the table	Localities of Chrysolina americana mapped in the article.
Part 1. Records outside the native range.
Country	Locality	Latitude	Longitude	Year	Source of information
Belgium	Gard			1936, 1938	GBIF (2017b)
Belgium		51.09	3.72	2016	GBIF (2017b)
Belgium		51.21	3.33	2016	GBIF (2017b)
Belgium		50.84	4.54	2017	GBIF (2017b)
Belgium	Antwerpen Stadtzentrum	51.22	4.4	2017	GBIF (2017b)
Belgium		51.04	3.75	2017	GBIF (2017b)
Romania	Banat	45.8	21.47	<1950	MTD
Austria				<1950	MTD
Germany	Saxonia	51.16	13.21	<1950	MTD
Germany	Thuringia	50.89	10.98	<1950	MTD
Germany	Silbermäwenweg, Kӧln-Vogelsang	50.97	6.88	2017	GBIF (2017b)
Germany	KGA Nippeser Tälchen, Kӧln	50.97	6.95	2017	GBIF (2017b)
Germany	KGA Nippeser Tälchen, Kӧln	50.97	6.95	2008	GBIF (2017b)
Latvia	Rīga	56.97	24.12	1996	Bukejs and Telnov (2010)
Ireland	Kilcool, Cork, Ireland	52.22	-8.71	2012	GBIF (2017b)
Ireland	Glanmire, Co Cork Ireland	51.93	-8.36	2013	GBIF (2017b)
Ireland		53.26	-6.14	2015	GBIF (2017b)
Israel	Haifa	32.79	35	2014	Friedman (2016)
Israel	Ma’yan Zevi	32.57	34.94	2015	Friedman (2016)
Israel	Nesher	32.77	35.03	2016	Friedman (2016)
Israel	Binyamina	32.52	34.94	2016	Friedman (2016)
Neherlands	Tilburg	51.55	5.08	1995	Beenen & Winkelman (2001)
Netherlands	Rotterdam, Cederstraat, Botanical Garden	51.93	4.51	2005	GBIF (2017b)
Netherlands		52.23	4.49	2017	GBIF (2017b)
Poland	Silesia	49.81	18.85		Borowiec et al. (2011)
Crimea	Yalta	44.5	34.16	2013	NO
United Kingdom	more than 7000 records			1994-2017	GBIF (2017b)
Part 2. Records in the native range.
Algeria	Algeria, Blidah	36.48	2.8	1913	ZIN
Algeria	Unknown			<1950	MTD
Croatia	Dalmatia, Ragusa	42.65	18.1	<1950	NHMW
France	Corse-du-Sud, Ajaccio	41.92	8.73	1984	GBIF (2017b)
France		43.28	5.4		GBIF (2017b)
France	Var, Sainte Maxime	43.31	6.64		GBIF (2017b)
France		43.56	3.88	2017	GBIF (2017b)
France	Les Lavagnes	43.77	3.54	1989	GBIF (2017b)
France		45.77	4.84	2017	GBIF (2017b)
France		46.85	2.48	2015	GBIF (2017b)
France		47.17	-0.89	2016	GBIF (2017b)
France	Corsica, Monte d'Oro Corse	42.14	9.1	<1950	MTD
France	Corsica, Ajaccio	41.93	8.69	<1950, 1905	MTD, ZIN, HNHM
France	Valencia, Jativa	38.99	-0.52	<1950	NHMW
France	Nizza	43.7	7.26	<1950	ZIN, MTD
Greece		35.04	25.87	2015	GBIF (2017b)
Greece		35.05	25.85	2016	GBIF (2017b)
Greece	Kreta	35.21	24.82	<1950	NHMW
Greece	Rhodos	36.21	27.94	<1950	NHMW
Greece	Milos	36.71	24.49	<1950	NHMW
Greece	Paros Isl.	37.08	25.15	<1950	NHMW
Greece	Parnass	38.54	22.62	<1950	NHMW
Greece	Skyros	38.91	24.5	<1950	NHMW
Greece	Corfu	39.64	19.82	<1950	NHMW
Italy	Rapallo	44.36	9.22	1909	FNMS, MTD
Italy	Isola di Marettimo	37.97	12.06	1972	GBIF (2017b)
Italy	Terrassierte Weide westl. Monte Sant' Angelo	41.71	15.93	2016	GBIF (2017b)
Italy	Weg zur Baia di Vignanotica	41.76	16.16	2016	GBIF (2017b)
Italy		41.98	12.05	2016	GBIF (2017b)
Italy	Grosseto, Orbetello	42.44	11.21	1975	GBIF (2017b)
Italy	Prata Ortsumgebung	43.09	10.99	2016	GBIF (2017b)
Italy		44.12	12.33	2017	GBIF (2017b)
Italy		44.16	12.26	2016	GBIF (2017b)
Italy	Vallone Scumbes linker Talhang	44.28	7.4	2008	GBIF (2017b)
Italy		44.83	11.62	2017	GBIF (2017b)
Italy		44.93	10.69	2017	GBIF (2017b)
Italy		45	10.66	2017	GBIF (2017b)
Italy		45.03	10.47	2016	GBIF (2017b)
Italy		45.04	7.69	2016	GBIF (2017b)
Italy		45.08	10.38	2017	GBIF (2017b)
Italy		45.12	10.21	2016	GBIF (2017b)
Italy		45.4	11.94	2014	GBIF (2017b)
Italy		45.53	9.21	2014	GBIF (2017b)
Italy	Calabria	39.29	16.43	<1950	NHMW
Italy	Is. Capri	40.55	14.22	<1950	NHMW
Italy	Isolo Tremiti	42.11	15.49	<1950	NHMW
Italy	Monfalcone	45.8	13.53	<1950	NHMW
Italy	Napoli	40.86	14.27	<1950	NHMW
Italy	Sicilia, Agrigento	37.31	13.58	<1950	NHMW
Italy	Sardinia, Cala Gonone	40.28	9.63	<1950	NHMW
Italy	Rome	41.9	12.48	1947	ZIN, NHMW
Italy	Trapani	38.02	12.54	<1950	ZIN
Italy	Elba	42.78	10.29	1908, 1962	ZIN, MTD, NMP
Italy	Sicilia, Palermo	38.11	13.34	1925	ZIN, NHMW
Malta		35.94	14.38		Beenen (2010)
Morocco	Marrakech	31.64	-8.01	<1950	NHMW
Morocco	Alt. Atlas, ad Asni	31.25	-7.99	1995	AB
Portugal		39.94	-8.58	2017	GBIF (2017b)
Portugal	Margem do rio Tua, a oeste da Quinta do Carvalhinho	41.34	-7.28	2007	GBIF (2017b)
Portugal	Lissabon	39.03	-9.15	<1950	NHMW
Portugal	Porto	41.16	-8.63	<1950	NHMW
Portugal	Rigatezo Benavente	38.98	-8.81	<1950	AB
Spain	Madeira	32.71	-17.04		Pasqual et al (2017)
Spain		37.01	-4.56	2016	GBIF (2017b)
Spain	Serra de Orihuela	38.1	-0.95	2012	GBIF (2017b)
Spain		38.25	-0.91	2009	GBIF (2017b)
Spain		38.47	-0.59	2011	GBIF (2017b)
Spain		38.51	-0.79	2011	GBIF (2017b)
Spain		38.52	-0.84	2011	GBIF (2017b)
Spain		38.52	-0.87	2011	GBIF (2017b)
Spain		38.52	-0.65	2011	GBIF (2017b)
Spain		38.53	-1	2011	GBIF (2017b)
Spain		38.54	-0.61	2010	GBIF (2017b)
Spain		38.54	-0.84	2011	GBIF (2017b)
Spain		38.54	-0.88	2011	GBIF (2017b)
Spain		38.54	-0.66	2011	GBIF (2017b)
Spain		38.55	-0.97	2011	GBIF (2017b)
Spain		38.55	-0.86	2012	GBIF (2017b)
Spain	Les Fermoses	38.56	-0.68	2010	GBIF (2017b)
Spain		38.57	-0.8	2011	GBIF (2017b)
Spain		38.59	-0.78	2011	GBIF (2017b)
Spain		38.59	-0.8	2011	GBIF (2017b)
Spain	La Devesa	38.61	-0.54	2014	GBIF (2017b)
Spain		38.62	-0.55	2010	GBIF (2017b)
Spain		38.62	-0.61	2010	GBIF (2017b)
Spain		38.63	-0.61	2010	GBIF (2017b)
Spain	Mas de Torretes	38.63	-0.53	2010	GBIF (2017b)
Spain		38.63	-0.6	2010	GBIF (2017b)
Spain	Serra de la Fontanella	38.63	-0.75	2011	GBIF (2017b)
Spain		38.63	-0.59	2012	GBIF (2017b)
Spain	Foiaderes	38.64	-0.55	2011	GBIF (2017b)
Spain	Serra de la Fontanella	38.64	-0.75	2011	GBIF (2017b)
Spain	Mas de Canonge	38.64	-0.51	2012	GBIF (2017b)
Spain	Barranc de la Sevillana	38.64	-0.52	2012	GBIF (2017b)
Spain	Santa Maria	38.64	-0.57	2014	GBIF (2017b)
Spain	Parc Natural de la Font Roja	38.65	-0.53	2009	GBIF (2017b)
Spain		38.65	-0.55	2009	GBIF (2017b)
Spain		38.65	-0.54	2010	GBIF (2017b)
Spain		38.65	-0.63	2010	GBIF (2017b)
Spain	Cerro Purgateros	38.65	-0.82	2011	GBIF (2017b)
Spain		38.65	-0.83	2011	GBIF (2017b)
Spain		38.65	-0.59	2011	GBIF (2017b)
Spain	Parc Natural de la Font Roja	38.65	-0.53	2012	GBIF (2017b)
Spain	Puerto de Onil	38.65	-0.65	2012	GBIF (2017b)
Spain		38.66	-0.79	2011	GBIF (2017b)
Spain	Alto de la AviaciГѓВіn	38.66	-0.56	2011	GBIF (2017b)
Spain	Vistabella	38.66	-0.55	2011	GBIF (2017b)
Spain	Parc Natural de la Font Roja	38.66	-0.54	2016	GBIF (2017b)
Spain	Parc Natural de la Font Roja	38.66	-0.53	2007	GBIF (2017b)
Spain	Mas del BarГѓВі	38.66	-0.52	2012	GBIF (2017b)
Spain	Parc Natural de la Font Roja	38.66	-0.47	2013	GBIF (2017b)
Spain	Serra de Serrella	38.66	-0.29	2008	GBIF (2017b)
Spain		38.67	-0.77	2011	GBIF (2017b)
Spain		38.67	-0.58	2011	GBIF (2017b)
Spain	Parc Natural de la Font Roja	38.67	-0.56	2009	GBIF (2017b)
Spain		38.67	-0.55	2010	GBIF (2017b)
Spain		38.67	-0.55	2011	GBIF (2017b)
Spain	Mas de les Llacunes	38.67	-0.54	2013	GBIF (2017b)
Spain	Sant Antoni	38.67	-0.47	2010	GBIF (2017b)
Spain	San Antonio	38.67	-0.46	2009	GBIF (2017b)
Spain		38.68	-0.52	2010	GBIF (2017b)
Spain		38.68	-0.69	2012	GBIF (2017b)
Spain		38.68	-0.56	2011	GBIF (2017b)
Spain	Alt del Troncal	38.68	-0.56	2012	GBIF (2017b)
Spain	Barranc del Troncal	38.68	-0.55	2012	GBIF (2017b)
Spain		38.68	-0.54	2010	GBIF (2017b)
Spain		38.68	-0.53	2010	GBIF (2017b)
Spain	El Fardatxo	38.68	-0.52	2010	GBIF (2017b)
Spain		38.68	-0.51	2010	GBIF (2017b)
Spain		38.68	-0.5	2010	GBIF (2017b)
Spain		38.69	-0.52	2009	GBIF (2017b)
Spain		38.69	-0.54	2011	GBIF (2017b)
Spain		38.7	-0.51	2010	GBIF (2017b)
Spain	Barranc del Cint	38.7	-0.48	2010	GBIF (2017b)
Spain	Parc Natural de la Serra de Mariola	38.7	-0.51	2012	GBIF (2017b)
Spain	Parc Natural de la Serra de Mariola	38.71	-0.63	2010	GBIF (2017b)
Spain	Barranc del Cint	38.71	-0.48	2010	GBIF (2017b)
Spain	Serra de Serrella	38.71	-0.31	2011	GBIF (2017b)
Spain		38.71	-0.77	2011	GBIF (2017b)
Spain		38.71	-0.53	2011	GBIF (2017b)
Spain	Parc Natural de la Serra de Mariola	38.71	-0.51	2012	GBIF (2017b)
Spain	Parc Natural de la Serra de Mariola	38.72	-0.62	2010	GBIF (2017b)
Spain	La Talaeta	38.72	-0.77	2011	GBIF (2017b)
Spain		38.72	-0.76	2011	GBIF (2017b)
Spain	Parc Natural de la Serra de Mariola	38.72	-0.5	2012	GBIF (2017b)
Spain		38.73	-0.72	2010	GBIF (2017b)
Spain	Sierra de la Solana	38.73	-0.73	2011	GBIF (2017b)
Spain	Parc Natural de la Serra de Mariola	38.74	-0.55	2010	GBIF (2017b)
Spain	Sierra de la Solana	38.74	-0.75	2011	GBIF (2017b)
Spain		38.76	-0.85	2012	GBIF (2017b)
Spain	Parc Natural de la Serra de Mariola	38.77	-0.49	2012	GBIF (2017b)
Spain		38.82	-0.37	2011	GBIF (2017b)
Spain	Serra del Benicadell	38.84	-0.4	2012	GBIF (2017b)
Spain		38.86	0.01	2013	GBIF (2017b)
Spain		38.89	-0.26	2010	GBIF (2017b)
Spain		38.91	-0.26	2011	GBIF (2017b)
Spain		38.97	-1.86	2016	GBIF (2017b)
Spain	Puntal del Arciseco	38.99	-1.12	2010	GBIF (2017b)
Spain	La Rambla	39	-0.37	2013	GBIF (2017b)
Spain		39.01	-0.65	2016	GBIF (2017b)
Spain		39.02	-0.77	2006	GBIF (2017b)
Spain		39.02	-0.9	2009	GBIF (2017b)
Spain	Paraje del Abrullador	39.03	-0.69	2006	GBIF (2017b)
Spain		39.03	-1.07	2010	GBIF (2017b)
Spain	Montemayor	39.07	-1.11	2010	GBIF (2017b)
Spain	Cova negra	39.07	-1.2	2010	GBIF (2017b)
Spain		39.07	-1.05	2010	GBIF (2017b)
Spain	El Caroch	39.07	-0.91	2010	GBIF (2017b)
Spain	El Romeral	39.07	-1	2011	GBIF (2017b)
Spain		39.08	-0.91	2014	GBIF (2017b)
Spain		39.08	-1.21	2015	GBIF (2017b)
Spain	El Caroch	39.09	-0.91	2009	GBIF (2017b)
Spain	Fuente del Caroche	39.09	-0.92	2009	GBIF (2017b)
Spain		39.09	-1.12	2010	GBIF (2017b)
Spain	Casa Juanorro	39.09	-1.01	2010	GBIF (2017b)
Spain	Casa del Tuerto	39.1	-1.15	2010	GBIF (2017b)
Spain	Fuente del Buitre	39.13	-0.86	2009	GBIF (2017b)
Spain		39.14	-1.1	2010	GBIF (2017b)
Spain	Cintos de la Cabra	39.16	-0.93	2009	GBIF (2017b)
Spain	Los Majadales	39.17	-1.03	2009	GBIF (2017b)
Spain	Mola de Juey	39.17	-1.13	2009	GBIF (2017b)
Spain	Fuente del Pron	39.17	-0.91	2011	GBIF (2017b)
Spain		39.17	-0.99	2015	GBIF (2017b)
Spain	Barranco del Agua	39.18	-1.09	2010	GBIF (2017b)
Spain		39.18	-1.17	2014	GBIF (2017b)
Spain	Barranco de los Robles	39.19	-1.15	2010	GBIF (2017b)
Spain	Loma del Cura	39.19	-1.17	2011	GBIF (2017b)
Spain		39.19	-0.75	2013	GBIF (2017b)
Spain		39.21	-1.09	2011	GBIF (2017b)
Spain		39.21	-0.75	2013	GBIF (2017b)
Spain		39.22	-0.75	2013	GBIF (2017b)
Spain		39.22	-0.73	2013	GBIF (2017b)
Spain		39.25	-0.8	2013	GBIF (2017b)
Spain		39.31	-0.58	2006	GBIF (2017b)
Spain	Rambla Ripia	39.31	-1.01	2010	GBIF (2017b)
Spain		39.33	-0.98	2015	GBIF (2017b)
Spain		39.38	-0.62	2007	GBIF (2017b)
Spain		39.48	-1.39	2010	GBIF (2017b)
Spain		39.48	-1.47	2010	GBIF (2017b)
Spain	Barranco de Moluengo	39.49	-1.44	2003	GBIF (2017b)
Spain	Pico del tejo	39.52	-0.98	2008	GBIF (2017b)
Spain		39.54	-1.44	2010	GBIF (2017b)
Spain		39.56	-0.89	2014	GBIF (2017b)
Spain		39.59	-0.93	2014	GBIF (2017b)
Spain		39.59	-0.93	2014	GBIF (2017b)
Spain		39.6	-0.88	2014	GBIF (2017b)
Spain		39.62	-0.97	2014	GBIF (2017b)
Spain		39.62	-0.97	2014	GBIF (2017b)
Spain		39.68	-0.34	2009	GBIF (2017b)
Spain		39.68	-0.34	2009	GBIF (2017b)
Spain		40.15	-0.01	2010	GBIF (2017b)
Spain		40.17	-0.39	2006	GBIF (2017b)
Spain		40.17	-0.39	2007	GBIF (2017b)
Spain		40.22	-0.4	2007	GBIF (2017b)
Spain		40.22	-0.37	2007	GBIF (2017b)
Spain		40.22	-0.37	2007	GBIF (2017b)
Spain		40.22	-0.4	2007	GBIF (2017b)
Spain		40.22	-0.37	2007	GBIF (2017b)
Spain		40.47	0.11	2010	GBIF (2017b)
Spain		40.68	-0.07	2011	GBIF (2017b)
Spain	Barcelona, Vivers Tres Pins	41.37	2.16		GBIF (2017b)
Spain		42.55	-2.58	2017	GBIF (2017b)
Spain	Andalusien, Algericas	36.14	-5.46	<1950	NHMW
Spain	Malaga	36.72	-4.43	<1950	NHMW
Spain	Madrid	40.42	-3.7	<1950	NHMW
Spain	Sierra Guadarrama, Escorial	40.85	-3.95	<1950	NHMW
Spain	Teneriffa	28.28	-16.63	<1950	NHMW
Spain	Murcia, Jumilla	37.99	-1.13	1971	ZIN
Spain	Estremadura Mer.	38.4	-6.35	<1950	ZIN
Spain	Catalonia, Girona, Blanes	41.67	2.79	2014	RI
Spain	Mallorca, Es Comu d'Abaitx	39.77	3.14	2015	GBIF (2017b)
Spain	Mallorca			<1950	MTD, NHMW
Tunisia	Maktar	35.86	9.2	<1950	MTD
Tunisia	Kairouan	35.68	10.1	1907	ZIN
Turkey	Aydin, Marmaris	36.85	28.25	<1950	NHMW
Sources of information
AB - examined specimens from collection of A.O. Bieńkowski, Zelenograd, Russia
Beenen R, Winkelman J (2001) Notes on Chrysomelidae in the Netherlands 5 (Coleoptera) Ent Ber Amsterdam 61(5): 63-67.
Beenen R (2010) Galerucinae. In Lӧbl, Smetana (ed) Catalogue of Palaearctic Coleoptera. (2010) Vol. 6. Apollo Books, Stenstrup, pp 443–491
Borowiec L, Ścibior R, Kubisz D (2011) Critical check-list of the Polish Chrysomeloidea, excluding Cerambycidae (Coleoptera: Phytophaga). Genus 22(4):579–608
Bukejs A, Telnov D (2010) On Latvian Chrysomelinae (Coleoptera: Chrysomelidae): 4. Genus Chrysolina Motschulsky, 1860. Acta Zool Lituanica. 20(2):133–150. http://dx.doi.org/10.2478/v10043-010-0013-8
FNMS - examined specimens from Senckenberg Naturmuseum, Frankfurt am Main, Germany
Friedman ALL (2016) Rosemary beetle Chrysolina americana: A new invasive leaf beetle (Coleoptera: Chrysomelidae: Chrysomelinae) in Israel. Israel J Entomol 46:87–91
GBIF (2017b) Chrysolina americana. Occurrence Download doi:10.15468/dl.4vzyho Accessed via GBIF.org on 26 Oct 2017
HNHM - examined specimens from Hungarian Natural History Museum, Budapest, Hungary
MTD - examined specimens from Museum für Tierkunde, Dresden, Germany
NHMW - examined specimens from Naturhistorisches Museum, Wien, Austria
NMP - examined specimens from National Museum in Prague, Prague, Czech Republic
NO - examined specimens from from collection of N.V. Okhrimenko, Krasnodar, Russia
Pasqual C, Kovar I, Beenen R, van Vondel BJ, Audisio P (2017) Fauna Europaea: Chrysolina (Taeniochrysea) americana. Fauna Europaea version 2017.12. https://fauna-eu.org/cdm_dataportal/taxon/2f547fb0-ef3a-44a7-b884-4f868b3847ff Accessed 17 December 2017
RI - examined specimens from collection of R.N. Ishin, Tambov, Russia
ZIN - examined specimens from Zoological Institute of Russian Academy of Sciences, St. Petersburg, Russia

## Sheet: Epitrix hirtipennis
Title	Alien leaf beetles (Coleoptera, Chrysomelidae) of European Russia and some general tendencies of leaf beetle invasions
Journal name	PLOS ONE
Authors	A. O. Bieńkowski (e-mail: bienkowski@yandex.ru), M. J. Orlova-Bienkowskaja
Name of the table	Localities of Epitrix hirtipennis mapped in the article.
Part 1. Records outside the native range.
Region	Locality	Latitude	Longitude	Year	Source of information
Albania				<1997	Krsteska and Spirkoski (2017)
Azores		38.6	-27.91	1984	Israelson (1985)
Balearic Islands	Mallorca, Sa Pobla	39.77	3.02	1998	Petitpierre et al. (2017)
Balearic Islands	Menorca	39.96	4.1	2016	Petitpierre et al. (2017)
Bermuda		32.3	-64.76	<1924	Ogilvie (1924)
Bermuda		32.3	-64.76	1969	Hilburn and Gordon (1989)
Bulgaria	Gotse Delchev	41.57	23.73	2000	Gruev (2006)
Croatia	Kutjevo	45.43	17.89	<2015	Raspudić et al. (2015)
Fidji	Fidji, Viti Levu	-17.83	177.97	1978	Gourves et al. (1979)
Fidji		-17.77	177.47	1978	GBIF (2017c)
Fidji		-18.14	177.51	1978	GBIF (2017c)
Georgia	Lagodekhi reserve	41.9	46.35	2014	Aslan et al. (2017)
Greece	Kozani	40.3	21.79	2004, 2005	Deligeorgidis et al. (2007)
Greece	Agrinio	38.63	21.41	1988	Lykouressis (1991)
Greece	Phthiotis	38.93	22.33	<1991	Lykouressis (1991)
Hawaii	Oahu	21.46	-158.04	<1979	Gourves and Samuelson (1979)
Hawaii	Molokai	21.15	-157.1	<1979	Gourves and Samuelson (1979)
Hawaii	Nihoa	23.06	-161.92	<2002	Nishida (2002)
Hawaii	Kauai	22.06	-159.54	<2002	Nishida (2002)
Hawaii	Maui	20.83	-156.46	<2002	Nishida (2002)
Hawaii		21.49	-158.14	1892	GBIF (2017c)
Hawaii		21.11	-156.85	1893	GBIF (2017c)
Hawaii		21.11	-156.85	1893	GBIF (2017c)
Hawaii	Kainalu	20.9	-156.48	1927	GBIF (2017c)
Hawaii	Kokee	22.14	-159.64	1961	GBIF (2017c)
Hawaii	Manana Island	21.33	-157.66	1967	GBIF (2017c)
Italy	Benevento, nahe Neapel	41.13	14.78	1990	Deseö et al. (1993)
Italy	Campania, Benevento	41.13	14.78	1983	Sannino et al. (1984)
Italy	Basilicata	40.47	16.14	1990	Sannino and Balbiani (1990)
Italy	Lazio	41.91	12.51	1990	Sannino and Balbiani (1990)
Italy	Puglia	41.04	16.62	1990	Sannino and Balbiani (1990)
Italy	Molise	41.66	14.61	1990	Sannino and Balbiani (1990)
Italy	Abruzzo	42.29	13.83	1990	Sannino and Balbiani (1990)
Italy	Tuscany	43.6	11.08	1990	Sannino and Balbiani (1990)
Italy	Umbria	43.03	12.41	1990	Sannino and Balbiani (1990)
Italy: Sicilia	Messina, Monti Peloritani, Colle San Rizzo	38.05	15.33	2010	Baviera and Biondi (2015)
Italy: Sicilia	Siracusa, Lentini	37.29	15	2000	Baviera and Biondi (2015)
Japan	Shinmachi, Takasaki, Gunma	36.27	139.11	2011	Harada and Takizawa (2012)
Japan	Mamada, Oyama, Tochigi	36.27	139.77	2011	Harada and Takizawa (2012)
Japan	Ohira, Tochigi, Tochigi	36.72	139.42	2011	Harada and Takizawa (2012)
Japan	Fukiage, Konosu, Saitama Sep. 10, 2011 Eggplant, Winter cherry 50 H. TakizawaFukiage, Konosu, Saitama Sep. 10, 2011 Eggplant, Winter cherry 50 H. TakizawaFukiage, Konosu, Saitama Sep. 10, 2011 Eggplant, Winter cherry 50 H. TakizawaFukiage, Konosu, Saitama Sep. 10, 2011 Eggplant, Winter cherry 50 H. TakizawaFukiage, Konosu, Saitama Sep. 10, 2011 Eggplant, Winter cherry 50 H. TakizawaFukiage, Konos…	36.09	139.45	2011	Harada and Takizawa (2012)
Japan	Miyamae, Konosu, Saitama	36.07	139.49	2011	Harada and Takizawa (2012)
Japan	Yoshimi, Hiki, Saitama	36.04	139.45	2011	Harada and Takizawa (2012)
Japan	Shimoyotsugi, Akiruno, Tokyo	35.73	139.28	2011	Harada and Takizawa (2012)
Japan	Fujino, Sagamihara, Kanagawa	35.62	139.15	2011	Harada and Takizawa (2012)
Japan	Taima, Sagamihara, Kanagawa	35.53	139.37	2011	Harada and Takizawa (2012)
Japan	Isobe, Sagamihara, Kanagawa	35.51	139.39	2011	Harada and Takizawa (2012)
Japan	Shimoono, Koga, Ibaraki	36.18	139.77	2011	Harada and Takizawa (2012)
Japan	Japan Kanagawa, Atsugi-shi, Atsugi Campus	35.47	139.33	2016	Kim et al. (2017)
Macedonia	Zapolzani near Prilep	41.38	21.41	2013	Krsteska and Spirkoski (2017)
Macedonia	Konce near Strumica	41.52	22.37	2013	Krsteska and Spirkoski (2017)
Macedonia	Senokos near Bitola	41.03	21.33	2013	Krsteska and Spirkoski (2017)
Macedonia	Strumica Region	41.44	22.64	2011	Spasov et al. (2013)
Macedonia	Kosturino village near Strumiza	41.34	22.59	1996	Krsteska et al. (2009)
Philippines	Philippines (questionable record)	11.29	122.53	<1994	Deseö et al. (1993)
Russia	Krasnodar City, abundant on plantations of tobacco			2011	Plotnikova (2014)
Russia	Tuapse, on ruderal vegetation, one specimen, sweep-netting, May 7 2013	44.13	39.08	2013	Original data
Russia	Sochi, Adler district, Imereti resort, on ruderal vegetation, one specimen, sweep-netting, May 4 2018	43.41	39.98	2018	Original data
Russia	Sochi, Adler district, Imereti resort, on ruderal vegetation, one specimen, sweep-netting, May 19 2016	43.41	39.98	2016	Original data
Russia	Sochi, Khosta district, hill, deciduous forest, two females, sweep-netting, April 30 2013	43.58	39.76	2013	Original data
Spain	Barcelona	41.4	2.16	2015	Viñolas et al. (2016)
Sri Lanka	Sri Lanka (questionable record)	7.48	80.76	<1993	Deseö et al. (1993)
Syria	Syria, Prov. Aleppo, 44 Talhadia Yakti	36.21	37.16	2002	Gruev and Döberl (2005)
Tahiti	Vallee de Ia Vaihiria	-17.68	-149.42	1973	Gourves and Samuelson (1979)
Tahiti	Mahina	-17.51	-149.48	<1979	Gourves and Samuelson (1979)
Tahiti	Mont Marau	-17.62	-149.53	<1979	Gourves and Samuelson (1979)
Tahiti	Punaauia	-17.62	-149.61	<1979	Gourves and Samuelson (1979)
Tahiti	Papara	-17.72	-149.49	<1979	Gourves and Samuelson (1979)
Tahiti	Iles de Ia Societe	-16.7	-151.48	<1979	Gourves and Samuelson (1979)
Tanzania	Mpanda District	-6.35	31.07	2013	Ntibiyoboka (2014)
Turkey	Diyarbakır	37.93	40.2	<2016	Bolu (2016)
Turkey	Akseki	37.12	31.8	2013	Aslan and Başar (2016)
Turkey	Mardin province, Dara	37.31	40.73	2010	Ekiz et al. (2013)
Turkey	Ankara, Haymana, Soğulca	39.37	32.34	2015	Özdikmen et al. (2017)
Turkey	Zonguldak, Devrek	41.22	31.96	2016	Özdikmen et al. (2017)
Turkey	Izmir	38.42	27.15	1993	Döberl (1994a)
Part 2. Records in the native range.
Bahama				<1923	Chamberlin and Tenhet (1923)
Brazilia				<1996	Furth and Savini (1996)
Columbia				<1985	Sannino et al. (1985)
Cuba				<1996	Furth and Savini (1996)
Grenada				<1996	Furth and Savini (1996)
Guadeloupe				<1996	Furth and Savini (1996)
Guatemala	San Juan Coffee Plantation	15.4	-89.92	<2017	GBIF (2017c)
Guatemala				<1996	Furth and Savini (1996)
Mexico	Sierra La Púrica, Rancho Viejo	30.53	-109.72	2013	GBIF (2017c)
Mexico		31.69	-106.42	<2017	GBIF (2017c)
Mexico		21.02	-101.26	<2017	GBIF (2017c)
Mexico		18.97	-96.77	<2017	GBIF (2017c)
Mexico		18.97	-96.77	<2017	GBIF (2017c)
Panama				<1996	Furth and Savini (1996)
Puerto Rico				<1996	Furth and Savini (1996)
St. Vinsent				<1996	Furth and Savini (1996)
USA		38.44	-122.71	1974	GBIF (2017c)
USA		37.11	-121.84	<2017	GBIF (2017c)
USA	Mount Hamilton	37.34	-121.64	1947	GBIF (2017c)
USA	Paraiso Springs	36.33	-121.37	1922	GBIF (2017c)
USA	Patterson	37.47	-121.14	1951	GBIF (2017c)
USA	San Benito County	36.51	-121.08	1977	GBIF (2017c)
USA	Stanislaus PG&E Power Plant Site, 5 miles north of Turlock Lake, northwest of La Grange	37.67	-120.44	1976	GBIF (2017c)
USA	Wood Lake	36.41	-119.09	1947	GBIF (2017c)
USA	Miracle Springs	35.58	-118.53	1964	GBIF (2017c)
USA		34.02	-118.49	1932	GBIF (2017c)
USA		34.05	-118.24	<2017	GBIF (2017c)
USA	Pasadena	34.18	-118.16	1926	GBIF (2017c)
USA	Huntington Beach	33.7	-118	1926	GBIF (2017c)
USA	San Joaquin Hills, Emerald Canyon	33.57	-117.79	1965	GBIF (2017c)
USA	Shady Canyon	33.62	-117.79	1967	GBIF (2017c)
USA	Santa Ana Mountains, Silverado Canyon	33.75	-117.61	1981	GBIF (2017c)
USA	Mission Valley	32.77	-117.13	1928	GBIF (2017c)
USA	Homedale	43.62	-116.94	1944	GBIF (2017c)
USA	Fruitland	44.01	-116.92	1944	GBIF (2017c)
USA	Verde Valley	34.57	-111.86	1926	GBIF (2017c)
USA	Hereford	31.44	-110.1	1945	GBIF (2017c)
USA	Douglas	31.35	-109.54	1933	GBIF (2017c)
USA	Bluewater.	35.26	-107.99	1943	GBIF (2017c)
USA	3 km NE Tijeras	35.13	-106.33	2012	GBIF (2017c)
USA	Kiowa Grasslands.	36.15	-104.14	1996	GBIF (2017c)
USA	Greensburg, 13 mi S	37.41	-99.29	2005	GBIF (2017c)
USA	San Antonio	29.47	-98.52	1959	GBIF (2017c)
USA		38.9	-95.28	1950	GBIF (2017c)
USA	Great Smoky Mountains National Park, Cades Cove area	35	-83	<2017	GBIF (2017c)
USA	Raleigh	35.86	-78.66	1950	GBIF (2017c)
USA	Garden Grove, Orange Co., California	33.77	-117.96	1970	VNIIKR
USA	New York	40.7	-73.92	1900	ZIN
USA	Texas			1900	ZIN
Venesuela				<1996	Furth and Savini (1996)
Sources of information
Aslan EG, Başar M (2016) Flea beetles collected from olive trees of Antalya Province, including the first record of the monotypic genus Lythraria Bedel, 1897 (Coleoptera: Chrysomelidae) for Turkey. Turkish J Entomol 40(3):243–248. http://dx.doi.org/10.16970/ted.00746
Aslan EG, Mumladze L, Japoshvili G (2017) List of leaf beetles (Coleoptera: Chrysomelidae) from Lagodekhi reserve with new records for Transcaucasia and Georgia. Zootaxa 42277(1):86–98. http://www.mapress.com/j/zt/
Baviera C, Biondi M (2015) The Alticini (Coleoptera: Chrysomelidae, Galerucinae) of Sicily: recent records and updated checklist. Atti della Accademia Peloritana dei Pericolanti-Classe di Scienze Fisiche, Matematiche e Naturali, 93(2), A2. http://dx.doi.org/10.1478/AAPP.932A2
Bolu H (2016) Southeastern Anatolia Region insect fauna I (Coleoptera I: Caraboidea; Dytiscoidea; Bostrichoidea; Chrysomeloidea; Cleroidea; Cucujoidea) of Turkey. Agriculture & Forestry 62(4):125–145 https://doi.org/10.17707/AgricultForest.62.4.16
Chamberlin FS, Tenhet JN (1923) The tobacco flea-beetle in the southern cigar-wrapper district. U.S. Dep Agric Farmers’ Bull 1352:1–10
Deligeorgidis PN, Ipsilandis CG, Kaltsoudas G, Sidiopoulos G, Deligeorgidis NP, Vailopoulou M, Vardiabasis A (2007) Chemical control of Thrips tabaci, Epitrix hirtipennis and Myzus persicae in tobacco fields in Northern Greece. J Entomol 4(6):463–468
Deseö KV, Balbiani A, Sannino L, Zampfelli G (1993) Zur Biologie und biologischen Bekämpfung des Tabakkäfers, Epithrix hirtipennis Melsh.(Col., Chrysomelidae) in Italien. Anz Schädlingskunde Pflanzenschutz Umweltschutz 66:26–29
Döberl M (1994a) Bemerkenswerte Alticinenfunde aus Westeuropa. Entomol Nachr Ber 38:179–182
Ekiz AN, Şen İ, Aslan EG, Gök A (2013) Checklist of leaf beetles (Coleoptera: Chrysomelidae) of Turkey, excluding Bruchinae. J Nat His 47(33–34):2213–2287. http://dx.doi.org/10.1080/00222933.2012.763069
Furth DG, Savini V (1996) Checklist of the Alticinae of Central America, including Mexico (Coleoptera: Chrysomelidae). Insecta Mundi 10(1–4):45–68
GBIF (2017c) Epitrix hirtipennis. Occurrence Download doi:10.15468/dl.0cs3vw Accessed via GBIF.org on 29th Oct 2017
Gourves J, Samuelson GA (1979) Les Chrysomelidae de Tahiti (Coleopteres). Pac Insects 20(4):410–415
Gruev B (2006) The leaf beetles (Coleoptera: Chrysomelidae) of the Pirin Mountain (Bulgaria). Hist Nat Bulg 17:51–79
Gruev B, Döberl M (2005) General distribution of the flea beetles in the Palaearctic Subregion (Coleoptera, Chrysomelidae: Alticinae). Supplement. Pensoft, Sofia-Moscow
Harada H, Takizawa H (2012) Occurrence of Epitrix hirtipennis (Melsheimer) (Coleoptera: Chrysomelidae), an Alien Insect Pest, in Japan. Jpn J Appl Entomol Zool 56(3):117–120
Hilburn DJ, Gordon RD (1989) Coleoptera of Bermuda. Florida Entomologist 72(4):673–692 http://dx.doi.org/10.2307/3495046
Israelson G (1985) Notes on the coleopterous fauna of the Azores, with description of new species of Athete Thomson. Bol Mus Munic Funchal 37:5–19
Kim OK, Ishikawa T, Yamada Y, Sato T, Shinohara H, Takahata K (2017) Incidence of pests and viral disease on pepino (Solanum muricatum Ait.) in Kanagawa Prefecture, Japan. Biodiversity data journal, (5). Biodivers Data J. (5): e14879. Published online 2017 Aug 22. http://dx.doi.org/10.3897/BDJ.5.e14879
Krsteska V, Spirkoski A (2017) A contribution to quantitative representation and distribution of Epitrix hirtipennis (Melsheimer, 1847) (Coleoptera: Chrysomelidae, Alticini) on tobacco. Acta Entomol Serbica, 22. http://dx.doi.org/10.5281/zenodo.857850
Krsteska V, Dimeska V, Stojanoski P (2009) Epitrix hirtipennis Melsh on tobacco. In: Abstracts of presentations made at the 2009 Coresta Joint Meeting of the Agronomy and Phytopatology Study Groups, Agro/Phyto, Rovinj, p. 15
Lykouressis DP (1991) Epitrix hirtipennis, a new pest of tabacco in Greece, with notes of its morphology, bioecology and control. Entomologica Hellenica 9:81–85
Nishida GM ed. (2002) Hawaiian Terrestrial Arthropod Checklist. 4th edn. Bishop Museum Technical Report 22, Hawaii Biological Survey, Bishop Museum, Honolulu
Ntibiyoboka J (2014) Economics of smallholder tobacco production and marketing in Mpanda District. Doctoral dissertation, Sokoine University of Agriculture
Ogilvie L (1924) Preliminary report of the plant pathologist for the period September 27th to December 31st, 1923. Bermuda Department of Agriculture Annual Report, 1923:28–34.
Özdikmen H, Şahin DC, Bal N (2017) New food plants and new records of two species of Epitrix Foudras in Turkey (Chrysomelidae: Galerucinae: Alticini). Ent Zool 12(1):309–312
Petitpierre E, Sacarés A, Jurado-Rivera JA (2017) Updated checklist of Balearic leaf beetles (Coleoptera: Chrysomelidae). Zootaxa 4272(2):151–177 https://doi.org/10.11646/zootaxa.4272.2.1
Plotnikova TV (2014) New pest in tobacco agrocenosis of Russia. Plant Protect Quar J 5:41–42 (in Russian)
Raspudić E, Brmež M, Budimir A, Pleša Z, Zdeličan J (2015) Epitrix hirtipennis (Melsheimer, 1847.) duhanov buhač, novi član entomofaune hrvatske. Book of abstracts 12th Croatian Biological Congress with International Participation, Klobučar, G., Kopjar, N., Gligora Udovič, M., Lukša, Ž., Jelić, D. (ur.), Hrvatsko biološko društvo, Zagreb, 97–97 http://bib.irb.hr/prikazi-rad?rad=782348
Sannino L, Balbiani A (1990) Attuali possibilità di controllo di Epitrix hirtipennis in Italia. L’Informatore Agrario 46 Suppl 13:17–20
Sannino L, Balbiani A, Espinosa B (1984) Un nuovo fitofago devasta il tabacco nel beneventano: Epithrix hirtipennis Melsh. (Coleoptera: Chrysomelidae). L’Informatore Agrario 29:55–57
Sannino L, Balbiani A, Biondi M (1985) Epithrix hirtipennis (Melsheimer, 1847): Considerazioni tassonomiche, ecologiche ed etologiche. In: Atti XIV Congresso Nazionale Italiano di Entomologia, Palermo, Erice, Bagheria, pp. 285–292
Spasov D, Spasova D, Atanasova B, Serafimova M (2013) Pest insects at tobacco (Nicotiana tabacum L.) in Strumica region, Republic of Macedonia. Sci Works 2(1):193–196
Viñolas A, Batet JM, Soler J (2016) Noves o interessants localitzacions d'espècies de coleòpters per a la península Ibèrica i les illes Canàries (Coleoptera). Butll Inst Catalana d'Història Nat 80:101–112
VNIIKR - examined specimens from Russian Plant Quarantine Center, Bykovo, Russia
ZIN - examined specimens from Zoological Institute of Russian Academy of Sciences, St. Petersburg, Russia

## Sheet: Diabrotica virgifera
Title	Alien leaf beetles (Coleoptera, Chrysomelidae) of European Russia and some general tendencies of leaf beetle invasions
Journal name	PLOS ONE
Authors	A. O. Bieńkowski (e-mail: bienkowski@yandex.ru), M. J. Orlova-Bienkowskaja
Name of the table	Localities of Diabrotica virgifera outside its native range mapped in the article.
Country	Locality	Latitude	Longitude	Year	Source of information
Albania	Gjegjan	41.93	20	2010	Manole et al. (2017)
Albania	Gojan	41.98	20		EPPO (2017)
Albania	DardhëDardhëDardhëDardhëDardhëDardhëDardhëDardhëDardhë	42.19	20.16		EPPO (2017)
Albania	Iballë	42.19	20		EPPO (2017)
Austria	KärntenKärntenKärntenKärntenKärntenKärntenKärntenKärntenKärnten	46.8	13.9		EPPO (2017)
Austria	Tyrol	47.24	11.31		EPPO (2017)
Austria	Steiermark	47.28	14.82		EPPO (2017)
Austria	Burgenland	47.54	16.42		EPPO (2017)
Austria	Deutsch JahrndorfDeutsch JahrndorfDeutsch JahrndorfDeutsch JahrndorfDeutsch JahrndorfDeutsch JahrndorfDeutsch JahrndorfDeutsch JahrndorfDeutsch Jahrndorf	48.01	17.11	2002	Manole et al. (2017)
Austria		48.23	16.36	2016	GBIF (2017d)
Austria	Wirtschaftsunigelände, Wien	48.23	16.36	2016	GBIF (2017d)
Austria	Niederösterreich	48.25	15.91		EPPO (2017)
Austria		48.25	16.47	2015	GBIF (2017d)
Belarus	Brest District	51.57	23.6	2012	Trepashko and Nadtocheva (2013)
Bosnia- HerzegovinaBosnia- HerzegovinaBosnia- HerzegovinaBosnia- HerzegovinaBosnia- HerzegovinaBosnia- HerzegovinaBosnia- HerzegovinaBosnia- Herzegovina	Tuzla- PosavinaTuzla- PosavinaTuzla- PosavinaTuzla- PosavinaTuzla- PosavinaTuzla- PosavinaTuzla- PosavinaTuzla- Posavina	44.54	18.67	1997	Manole et al. (2017)
Bosnia- HerzegovinaBosnia- HerzegovinaBosnia- HerzegovinaBosnia- HerzegovinaBosnia- HerzegovinaBosnia- HerzegovinaBosnia- HerzegovinaBosnia- Herzegovina	Republica Sprska	44.78	17.31		EPPO (2017)
Bulgaria	Montana	43.41	23.23		EPPO (2017)
Bulgaria	Bregovo	44.15	22.67	1998	Manole et al. (2017)
Croatia		44.92	18.9	2009	GBIF (2017d)
Croatia		44.92	18.9	1996	GBIF (2017d)
Croatia		44.98	18.93	2011	GBIF (2017d)
Croatia		44.98	18.93	1996	GBIF (2017d)
Croatia		44.98	18.93	2009	GBIF (2017d)
Croatia		45.05	18.76	2009	GBIF (2017d)
Croatia		45.05	18.76	1996	GBIF (2017d)
Croatia		45.05	18.76	2011	GBIF (2017d)
Croatia	Bosnjaci	45.05	18.76	1995	Manole et al. (2017)
Croatia		45.15	18.88	2011	GBIF (2017d)
Croatia		45.15	18.88	2009	GBIF (2017d)
Croatia		45.15	18.88	1996	GBIF (2017d)
Croatia		45.28	18.56	2011	GBIF (2017d)
Croatia		45.28	18.56	2009	GBIF (2017d)
Croatia		45.28	18.56	1996	GBIF (2017d)
Croatia		45.33	18.86	2009	GBIF (2017d)
Croatia		45.33	18.86	1996	GBIF (2017d)
Croatia	Harkany / Villanyi, Ruderalfläche	45.43	17.57	2004	GBIF (2017d)
Croatia		45.54	16.85	2011	GBIF (2017d)
Croatia		45.74	16.24	2011	GBIF (2017d)
Czech Republic	Cejc Umg.	48.51	17.08	2002	GBIF (2017d)
Czech Republic	Cejc	48.56	16.57	2002	GBIF (2017d)
Czech Republic	Klatovy	49.41	13.3		EPPO (2017)
Czech Republic	Beroun	49.97	14.07		EPPO (2017)
Czech Republic	Rakovnik	50.1	13.72		EPPO (2017)
Czech Republic	Litomerice	50.54	14.13		EPPO (2017)
Czech Republic	Semily	50.62	15.32		EPPO (2017)
Czech Republic	Ceska Lipa	50.68	14.56		EPPO (2017)
Czech Republic	Liberec	50.75	15.04		EPPO (2017)
France	Var	43.46	6.2	2012	EPPO (2017)
France	Vaucluse	43.99	5.08	2012	EPPO (2017)
France	Provence-Alpes-Côte d’Azur	44	6.07		EPPO (2017)
France	Aquitaine	44.28	-0.05		EPPO (2017)
France	Drôme	44.73	5.17	2012	EPPO (2017)
France	Ardèche	44.8	4.43	2012	EPPO (2017)
France	Jura (Franche-Comté region)	46.67	5.72	2013	EPPO (2017)
France	Franche-Comté	47.17	6.1		EPPO (2017)
France	Bourgogne	47.31	4.02		EPPO (2017)
France	Côte d'Or (Bourgogne region)	47.5	4.78	2013	EPPO (2017)
France	Alsace	48.29	7.42	2012	EPPO (2017)
France	Lorraine	48.89	6.13		EPPO (2017)
Germany	Baden-Württemberg	48.54	9.05		EPPO (2017)
Germany	Bayern	49.2	11.26		EPPO (2017)
Germany	Rheinland Pflaz	49.96	7.24		EPPO (2017)
Germany	Sachsen	51.1	13.31		EPPO (2017)
Greece	Salonic	40.64	22.94	2009	Manole et al. (2017)
Greece	Pieria	40.26	22.45	2009	EPPO (2017)
Greece	Thessaloniki	40.63	22.95	2009	EPPO (2017)
Greece	Florina	40.76	21.39	2009	EPPO (2017)
Greece	Serres	41.09	23.55	2009	EPPO (2017)
Hungary	Baranya	46.05	18.19	2001	EPPO (2017)
Hungary	Tiszasziget	46.17	20.14	1996	EPPO (2017)
Hungary	Kiszombor	46.18	20.42	1996	EPPO (2017)
Hungary	Nagylak	46.19	20.72	1996	EPPO (2017)
Hungary		46.2	17.05	2011	GBIF (2017d)
Hungary	Mezökovácsháza	46.4	20.93	1996	EPPO (2017)
Hungary	Bács-Kiskun	46.64	19.44	2001	EPPO (2017)
Hungary	Csongrád	46.71	20.14	1995	Manole et al. (2017)
Hungary	Csongrád	46.73	20.11	2001	EPPO (2017)
Hungary	Békés	46.79	21.13	2001	EPPO (2017)
Italy	Umbria	43	12.47		EPPO (2017)
Italy	Toscana	43.35	11.18		EPPO (2017)
Italy	Liguria	44.46	8.71		EPPO (2017)
Italy	Emilia-Romagna	44.55	11.01		EPPO (2017)
Italy	Piemonte	45.09	7.91		EPPO (2017)
Italy	Venezia airport	45.51	12.34		EPPO (2017)
Italy	Veneto	45.62	11.8		EPPO (2017)
Italy	Valle d'Aosta	45.71	7.36		EPPO (2017)
Italy	Lombardia	45.75	9.71		EPPO (2017)
Italy	Trento	46.08	11.12		EPPO (2017)
Italy	Friuli-Venezia-Giulia	46.25	13		EPPO (2017)
Montenegro	Bijelo Polje	43.04	19.75	1993	Manole et al. (2017)
Poland	Dukla	49.55	21.69	2005	Manole et al. (2017)
Poland	Małopolskie,	49.9	20.12	2014	EPPO (2017)
Poland	Podkarpackie,	49.94	22.15	2014	EPPO (2017)
Poland	Podkarpacskie voivodship	49.96	22.16	2005	EPPO (2017)
Poland	Śląskie	50.47	18.87	2014	EPPO (2017)
Poland	Opolskie,	50.72	17.84	2014	EPPO (2017)
Poland	Świętokrzyskie	50.78	20.8	2014	EPPO (2017)
Poland	Lubelskie,	51.26	22.84	2014	EPPO (2017)
Poland	Dolnośląskie	51.36	19.36	2014	EPPO (2017)
Poland	Łódzkie	51.69	19.36	2014	EPPO (2017)
Poland	Wielkopolskie	52.31	17.23		EPPO (2017)
Poland	Mazowieckie	52.47	21.17	2014	EPPO (2017)
Poland	Podlaskie	53.25	22.72	2014	EPPO (2017)
Romania	Nădlac	46.17	20.75	1996	Manole et al. (2017)
Romania		44.12	23.38		Manole et al. (2017)
Romania		45.23	25.7		Manole et al. (2017)
Romania		45.46	23.15		Manole et al. (2017)
Romania		45.76	21.41		Manole et al. (2017)
Romania		46.17	24.14		Manole et al. (2017)
Romania		46.46	23.11		Manole et al. (2017)
Romania		47.65	22.8		Manole et al. (2017)
Russia	Matveyev Kurgan, Rostov Region	47.57	38.87	2011	VNIIKR (2012)
Serbia		44.78	20.27	2011	GBIF (2017d)
Serbia		44.78	20.27	1996	GBIF (2017d)
Serbia		44.78	20.27	2009	GBIF (2017d)
Serbia	Surcin	44.79	20.28	1992	Manole et al. (2017)
Slovakia	Lucenec	48.34	19.66		Manole et al. (2017)
Switzerland	Ticino	46.34	8.76		EPPO (2017)
Ukraine	Kholmovets	48.06	23.1	2001	Butaliuk et al. (2016)
Ukraine	Rakhiv district	48.13	24.26	2014	Butaliuk et al. (2016)
Ukraine	Peschany district	48.22	28.89	2014	Butaliuk et al. (2016)
Ukraine	Tyachiv district	48.24	23.83	2014	Butaliuk et al. (2016)
Ukraine	Yampol district	48.3	28.35	2014	Butaliuk et al. (2016)
Ukraine	Trostyanetsky district	48.49	29.2	2014	Butaliuk et al. (2016)
Ukraine	Mogilev-Podilskyi	48.54	27.84	2014	Butaliuk et al. (2016)
Ukraine	Tomashpolsky district	48.54	28.52	2014	Butaliuk et al. (2016)
Ukraine	Mezhgorsky District	48.57	23.56	2014	Butaliuk et al. (2016)
Ukraine	Volovetsky District	48.79	23.05	2014	Butaliuk et al. (2016)
Ukraine	Velyky Berezny district	48.93	22.66	2014	Butaliuk et al. (2016)
Ukraine	Nemirovsky district	48.96	28.88	2014	Butaliuk et al. (2016)
Ukraine	Tivrovsky district	48.99	28.47	2014	Butaliuk et al. (2016)
Ukraine	Barsky District	49	27.63	2014	Butaliuk et al. (2016)
Ukraine	Lipovets district	49.29	28.91	2014	Butaliuk et al. (2016)
Sources of information
Butaliuk TO, Pinchuk NV, Verheles PM (2016) Analysis of distribution areas and measures to combat western corn beetle Diabrotica virgifera Le Conte) in the US, Europe and Ukraine. Plant Protect 4:240–249 (in Ukrainian)
EPPO (2017) PQR - EPPO database in quarantine pests. https://www.eppo.int/DATABASES/pqr/pqr.htm Accessed 10 December 2017
GBIF (2017d) Diabrotica virgifera. Occurrence Download doi:10.15468/dl.ek5gzv Accessed via GBIF.org on 28 Oct 2017
Manole T, Chireceanu C, Teodoru A (2017) The broadening of distribution of the invasive species Diabrotica virgifera virgifera Leconte in the area of Mubtenia region under specific climatic and trophic conditions. Scientific Papers. Series A. Agronomy 60:495–499
Trepashko LI, Nadtocheva SV (2013) Invasion of the western corn rootworm to the territory of Belarus. Plant Protection Quar J 5:40–41 (in Russian)
VNIIKR (2012) Western corn rootworm is already in Russia. http://agropost.ru/rastenievodstvo/bolezni-vrediteli/zapadniy-kukuruzniy-zhuk-uzhe-v-rossii.html Accessed 17 December 2017 (in Russian)

## Sheet: Zygogramma suturalis
Title	Alien leaf beetles (Coleoptera, Chrysomelidae) of European Russia and some general tendencies of leaf beetle invasions
Journal name	PLOS ONE
Authors	A. O. Bieńkowski (e-mail: bienkowski@yandex.ru), M. J. Orlova-Bienkowskaja
Name of the table	Localities of Zygogramma suturalis in Europe.
Country	Locality	Latitude	Longitude	Year	Source of information
Russia	Lazarevskoe	43.91	39.34	2008	AB
Russia	Утриш - наши сборы 1995 г.	44.71	37.46	1995	AB
Russia	Krasnodar Territory, Chamlykskaya	44.72	40.87	1993	AB
Russia	Shpakovskoe	45.15	42.02	1988	AB
Russia	Shpakovskoe	45.15	42.02	1993	AB
Russia	Rostov	47.24	39.7	2013	AB
Georgia	Abkhazia, Ochamchira district, Ostap	42.92	41.55		AK
Russia	Sochi	43.59	39.73		AK
Russia	Goryatshy Klyutsh	44.63	39.24	2007	AK
Turkey	Adiyaman, Nemrut Mt	37.77	38.28	1985	Aslan et al. (2003)
Ukraine		47.2	37.31	1999	BSU
Russia	Khadyzhensk	44.42	39.53	2001	PR
Russia	Krasnodar Territory, Leningradskaya	46.32	39.39	2001	PR
Russia	Kobu-Bashi	43.93	41.32	2005	Reznik and Spasskaya (2005)
Russia	Pyatigorsk	44.05	43.05	2005	Reznik and Spasskaya (2005)
Russia	Konstantinovskoe	44.05	43.16	2005	Reznik and Spasskaya (2005)
Russia	Nezlobnaya	44.12	43.41	2005	Reznik and Spasskaya (2005)
Russia	Mineralnye Vody	44.21	43.13	2005	Reznik and Spasskaya (2005)
Russia	Gubskaya	44.32	40.63	2005	Reznik and Spasskaya (2005)
Russia	Smolenskaya	44.78	38.8	2005	Reznik and Spasskaya (2005)
Russia		44.78	38.8	2005	Reznik and Spasskaya (2005)
Russia		44.83	38.51	2005	Reznik and Spasskaya (2005)
Russia		44.84	38.39	2005	Reznik and Spasskaya (2005)
Russia		44.84	38.57	2005	Reznik and Spasskaya (2005)
Russia		44.85	38.3	2005	Reznik and Spasskaya (2005)
Russia		44.93	37.99	2005	Reznik and Spasskaya (2005)
Russia		45	38.03	2005	Reznik and Spasskaya (2005)
Russia	Krasnodar	45.06	38.99	2005	Reznik and Spasskaya (2005)
Russia		45.13	42.02	2005	Reznik and Spasskaya (2005)
Russia		45.14	38.12	2005	Reznik and Spasskaya (2005)
Russia		45.16	38.08	2005	Reznik and Spasskaya (2005)
Russia	Taman	45.21	36.72	2005	Reznik and Spasskaya (2005)
Russia		45.21	42.01	2005	Reznik and Spasskaya (2005)
Russia	Ust-Labinsk	45.22	39.68	2005	Reznik and Spasskaya (2005)
Russia	Slavyansk-on-Kuban	45.26	38.12	2005	Reznik and Spasskaya (2005)
Russia	Golubaya Niva	45.66	37.85	2005	Reznik and Spasskaya (2005)
Russia		45.86	39.95	2005	Reznik and Spasskaya (2005)
Russia	Tikhoretsk	45.86	40.13	2005	Reznik and Spasskaya (2005)
Russia	Salsk	46.48	41.54	2005	Reznik and Spasskaya (2005)
Russia		46.73	39.22	2005	Reznik and Spasskaya (2005)
Russia		46.85	40.31	2005	Reznik and Spasskaya (2005)
Russia		47.13	39.76	2005	Reznik and Spasskaya (2005)
Russia	Rostov	47.2	39.72	2005	Reznik and Spasskaya (2005)
Russia	Novocherkassk	47.43	40.1	2005	Reznik and Spasskaya (2005)
Ukraine	Velikyi Anadol	47.7	37.49	<2008	Sergeev (2008)
Ukraine	Yasinovataya	48.13	37.87	<2008	Sergeev (2008)
Ukraine	Belosarayskaya Kosa	46.9	37.34	2000	Sergeev (2010)
Ukraine	Donetsk Region, Volodarskoe	47.2	37.32	1998	Sergeev (2010)
Ukraine	Donetsk	48.01	37.79	2010, 2011	Sergeev (2010)
Ukraine	Novospasskoe	46.92	36	2006	Sergeev (2011)
Ukraine	Khomutovskaya steppe	47.1	38	2004	Sergeev (2011)
Ukraine	Zaporozhye region, Smirnovo	47.21	36.54	2003	Sergeev (2011)
Ukraine	Kamennye Mogily	47.31	37.08	2001-2009	Sergeev (2011)
Georgia	Lagodekhi nature reserve	41.82	46.27	2011	Sergeev (2013)
Ukraine	Belosarayskaya Kosa	46.9	37.34	2000, 2004, 2005	Sergeev (2013)
Ukraine	Novospasskoe	46.92	36	2006	Sergeev (2013)
Ukraine	Khomutovskaya steppe	47.1	38	2004, 2006	Sergeev (2013)
Ukraine	Starodubovka	47.11	37.04	1998	Sergeev (2013)
Ukraine	Volodarskoye	47.2	37.31	1998, 2000, 2001	Sergeev (2013)
Ukraine	Zaporozhye region., Kuibyshev district, Smirnovo	47.21	36.54	2003	Sergeev (2013)
Ukraine	Klinkino	47.29	38.25	2005	Sergeev (2013)
Ukraine	Kamennye Mogily	47.31	37.08	2001, 2004, 2006, 2007, 2009	Sergeev (2013)
Ukraine	Velikyi Anadol	47.7	37.49	2004, 2008	Sergeev (2013)
Ukraine	Starobeshevo	47.75	38.04	2007	Sergeev (2013)
Ukraine	Mykolaiv region, Bratsk District, Novokonstantinovka	47.81	31.78	2012	Sergeev (2013)
Ukraine	Donetsk	48.01	37.79	2006-2009	Sergeev (2013)
Ukraine	Yasinovataya	48.13	37.87	2006 – 2014	Sergeev (2013)
Ukraine	Avdeevka	48.15	37.75	2006 – 2014	Sergeev (2013)
Ukraine	Kirovograd region, Alexandria District, Ulyanovka	48.66	33.23	2012	Sergeev (2013)
Ukraine	Kramatorsk	48.74	37.58	2006 – 2014	Sergeev (2013)
Russia	Kabardino-Balkaria, Urvan district	43.47	43.77	2016	TM
Russia	Kabardino-Balkaria, Baksan	43.76	43.47	2016	TM
Russia	Kabardino-Balkaria, Zola District	43.79	43.4	2016	TM
Russia	Stavropol Territory, Kirovsk city district	43.83	43.31	2016, 2017	TM
Russia	Stavropol Territory, Predgornyi District	43.98	43.18	2017	TM
Russia	Zheleznovodsk	44.14	43.02	2017	TM
Russia	Shpakovo	48.79	31.99	1984	VNIIKR
Russia	Armavir	45	41.12	<1994	Yaroshenko (1994)
Russia	Krasnodar	45.06	38.99	<1994	Yaroshenko (1994)
Russia	Adygea			<1994	Yaroshenko (1994)
Russia	Essentuki	44.05	42.86	2006	YK
Sources of information
AB - examined specimens from collection of A.O. Bieńkowski, Zelenograd, Russia
AK - examined specimens from collection of A.G. Koval, St. Petersburg, Russia
Aslan I, Gruev BA, Özbek H A preliminary review of the Subfamily Chrysomelinae (Coleoptera, Chrysomelidae) of Turkey. Linzer Biol Beitr (2003) 35(1):581–605
BSU - examined specimens from collection of Belgorod State University, Belgorod, Russia
PR - examined specimens from collection of P.V. Romantsov, St. Petersburg, Russia
Reznik SYa, Spasskaya IA (2006) Population densities of the ragweed leaf beetle Zygogramma suturalis F. (Coleoptera: Chrysomelidae) in the North Caucasus in 2005. Proc Rus Entomol Soc St. Petersburg 77:267–271 (in Russian)
Sergeev MYe (2008) Biology and perspectives of use of Zygogramma suturalis (F.) (Coleoptera, Chrysomelidae) in the south-east of the Ukraine for control of Ambrosia artemisiifolia. In: Proceedings of the 3rd international scientific conference «Restoration of disturbed natural ecosystems » (Donetsk, 7–9 October 2008). Tsifrovaya tipografia, Donetsk, pp. 496–501 (in Russian)
Sergeev MYe (2010) Leaf-beetles (Coleptera: Chrysomelidae) of sand-coquinal terrace of Azov sea, Ukraine. Caucasian Entomol Bull 6(2):161–170 (in Russian)
Sergeev MYe (2011) Contribution to the fauna of leaf-beetles (Coleoptera, Chrysomelidae) of Ukrainian Steppe Nature Reserve, with a review of materials from other regions of Ukraine. Ukrainska Entomofaunistyka 2(4):1–29 (in Russian)
Sergeev MYe (2013) The First Find of Zygogramma suturalis (Coleoptera, Chrysomelidae, Chrysomelinae) in the Right-Bank Ukraine. Ukrainska Entomofaunistyka 4(1):49–51 (in Russian)
TM - examined specimens from collection of T.A. Mogilevich, Zelenograd, Russia
VNIIKR - examined specimens from collection of Russian Plant Quarantine Center, Bykovo, Russia
Yaroshenko VA (1994) Leaf-beetles in natural and anthropogenic ecosystems of the Northern Caucasus. Dissertation, Moscow State University (in Russian)
YK - examined specimens from collection of Y.N. Kovalenko, Moscow, Russia

## Sheet: Leptinotarsa decemlineata
Title	Alien leaf beetles (Coleoptera, Chrysomelidae) of European Russia and some general tendencies of leaf beetle invasions
Journal name	PLOS ONE
Authors	A. O. Bieńkowski (e-mail: bienkowski@yandex.ru), M. J. Orlova-Bienkowskaja
Name of the table	Localities of Leptinotarsa decemlineata in Europe.
Region	Locality	Latitude	Longitude	Year	Source of information
Bashkortostan	Irgizly	52.96	57.02	2000	AB
Belgorod Region	Belogorie	50.54	36.08	2012	AB
Belgorod Region	Khotmyzhsk	50.59	35.87	2012	AB
Belgorod Region	Borisovka	50.6	36.03	2012	AB
Belgorod Region	Melovoe	51.13	37.41	2010	AB
Bryansk Region	Selechnya	52.39	34.37	2010	AB
Bryansk Region	Bryansk	53.31	34.3	2010	AB
Chuvashia	Cheboksary	56.14	47.24	2011	AB
Crimea	Bakhchisaray	44.75	33.86	1994	AB
Crimea	Simferopol	44.95	34.1	1996	AB
Krasnodar Territory	Utrish	44.68	37.56	1995	AB
Krasnodar Territory	Abrau	44.7	37.61	1995	AB
Krasnodar Territory	Ubinskaya	44.74	38.54	1976	AB
Krasnodar Territory	Dzhemete	44.9	37.33	1990	AB
Lenongrad Region	Staraya Ladoga	59.99	32.29	2010	AB
Mordovia	Biological Station of MSU	54.19	46.14	2008	AB
Moscow Region	Mozhaiskij district	55.67	35.85	1988	AB
Moscow Region	Moscow	55.71	37.46	1991	AB
Moscow Region	Glubokoe Lake	55.75	36.51	1996	AB
Moscow Region	Peshki	56.13	37.08	1981	AB
Orel Region	Orlovskoe Polesje	53.28	35.41	2010	AB
Penza Region	Pobeda	53.25	45.14	2007	AB
Pskov Region	Osyno	56.16	28.69	2009	AB
Ryazan Region	Konstantinovo	54.87	39.6	2009	AB
Saratov Region	Dyakovka	50.73	46.77	2008	AB
Saratov Region	Khvalynsk	52.48	48.1	2009	AB
Krasnodar Territory	Aderbievka	44.61	38.11	1987	AP
Krasnodar Territory	Anapa	44.9	37.33	1979	AP
Mordovia	Temnikov	54.63	43.22	1984	AR
Belgorod Region	Belogorie	50.63	35.95	1982	BNR
Belgorod Region	Nikitovka	50.38	38.41	1998	BSU
Belgorod Region	Nechaevka	50.75	37.92	1999	BSU
Dagestan	Makhachkala	42.97	47.49	2008	EI
Dagestan	Urzcaki	42.1	47.56	2003	EI
Dagestan	Tad-Magitl	42.55	46.35	2014	EI
Dagestan	Talgi	42.87	47.46	2015	EI
Dagestan	Tlarata	42.8	46.53	2015	EI
Kalmykia	Tsagan-Aman	47.56	46.72	2001, 2002	GK
Kalmykia	Elista	46.31	44.25	1999, 1998, 2003, 1987	GK
Krasnodar Territory	Kamyshanova Polyana	44.17	40.05		GK
Krasnodar Territory	Mezmay	44.2	39.96	1983	GK
Stavropol Territory	Nevinnomyssk	44.63	41.93	1975, 1989	GK
Altai Territory	Tigirek	51.15	83.03	2005	Guskova (2013)
Primorye Territory	Kirovskiy district	45.09	133.5		Matsishina (2011)
Primorye Territory	Mikhailovskiy district	43.98	132.35		Matsishina (2011)
Primorye Territory	Partizanskij district	43.25	133.4		Matsishina (2011)
Primorye Territory	Ussurijskij district	43.8	131.73		Matsishina (2011)
Primorye Territory	Chernigovskij district	44.26	132.57		Matsishina (2011)
Primorye Territory	Olginskij district	43.7	134.84		Matsishina (2011)
Primorye Territory	Chuguevskij district	44.3	134.11		Matsishina (2011)
Primorye Territory	Anuchinskij district	43.93	133.05		Matsishina (2011)
Primorye Territory	Yakovlevskij district	44.43	133.5		Matsishina (2011)
Primorye Territory	Dalnerechenskij district	45.58	134.2		Matsishina (2011)
Primorye Territory	Lesozavodskij district	45.47	133.4		Matsishina (2011)
Komi	Prokopevka	59.29	49.66		MD
Komi	Letka	59.6	49.42		MD
Komi	Noshul	60.16	49.49		MD
Komi	Kazhym	60.33	51.53		MD
Komi	Obyachevo	60.34	49.61		MD
Komi	Vizinga	61.08	50.08		MD
Komi	Syktyvkar	61.68	50.83		MD
Komi	Ust-Kulom	61.69	53.67		MD
Komi	Kortkeros	61.81	51.58		MD
Komi	Vogvazdino	62.2	50.44		MD
Komi	Pomozdino	62.27	54.18		MD
Komi	Emva	62.58	50.85		MD
Tver Region	Tver	56.79	36.03	2013	NN
Orel Region	Orel	52.99	36.09		OSU
Altai Republic					Popova (2014)
Altai Territory					Popova (2014)
Arkhangelsk Region	south of the region				Popova (2014)
Chelyabinsk Region					Popova (2014)
Karelia	Karelia				Popova (2014)
Kemerovo Region					Popova (2014)
Khakassia					Popova (2014)
Kirov Region					Popova (2014)
Krasnoyarsk Territory					Popova (2014)
Kurgan Region					Popova (2014)
Novosibirsk Region					Popova (2014)
Omsk Region					Popova (2014)
Perm Region					Popova (2014)
Sverdlovsk Region					Popova (2014)
Tomsk Region					Popova (2014)
Tyumen Region	south of the region				Popova (2014)
Volgograd Region					Popova (2014)
Tver Region	Polukarpovo	57.78	35.22	2009	PP
Krasnodar Territory	Psebaj	44.12	40.8	1984	VF
Moscow Region	Bykovo	55.63	38.09	2009	VNIIKR
Moscow Region	Petrovo	54.52	38.42	2010	ZMMU
Moscow Region	Beloomout	54.95	39.34	2011	ZMMU
Moscow Region	Otdykh	55.6	38.14	2011	ZMMU
Moscow Region	Demyanovo	56.61	35.99	1979	ZMMU
Moscow Region	Sohino	56.33	36.73	1979	ZMMU
Sources of information
AB - examined specimens from collection of A.O. Bieńkowski, Zelenograd, Russia
AP - examined specimens from collection of A.I. Prikhodko, Zelenograd, Russia
AR - examined specimens from collection of A.B. Ruchin, Saransk, Russia
BNR - examined specimens from collection of Belogorie Nature Reserve, Borisovka, Russia
BSU - examined specimens from collection of Belgorod State University, Belgorod, Russia
EI - examined specimens from collection of E.V. Iljina, Makhachkala, Russia
GK - examined specimens from collection of G.A. Korostov, Elista, Russia
Guskova EV (2013) Leaf beetles (Coleoptera, Chrysomelidae) of Tigirekskiy Nature Reserve (North-West Altai, Russia). Subfamilies: Chrysomelinae, Galerucinae. Alticinae Bul Altai State Agric Univ 2(100):66–72 (in Russian)
Matsishina NV (2011) On the biology of Colorado potato beetle Leptinotarsa decemlineata Say, 1824 (Coleoptera: Chrysomelidae) in the south of the Russian Far East. Euroasian Entomol J 10(3):330–336 (in Russian)
MD - examined specimens from collection of M.M. Dolgin, Syktyvkar, Russia
NN - examined specimens from collection of N.E. Nikolaeva, Tver, Russia
OSU - examined specimens from collection of Orel State University, Orel, Russia
Popova EN (2014) The influence of climatic changes on range expansion and phenology of the Colorado potato beetle (Leptinotarsa decemlineata, Coleoptera, Chrysomelidae) in the territory of Russia. Entomol Rev 94(5):643–653. https://doi.org/10.1134/S0013873814050017
PP - examined specimens from collection of P.N. Petrov, Moscow, Russia
VF - examined specimens from collection of V.I. Filippov, Sochi, Russia
VNIIKR - examined specimens from collection of Russian Plant Quarantine Center, Bykovo, Russia
ZMMU - examined specimens from collection of Zoological Museum of Moscow State University, Moscow, Russia
